# Supplementary material for: Deaminase-based RNA recording enables high throughput mutational profiling of protein-RNA interactions
Source: bioRxiv. 2025 Apr 25:2025.04.11.648485. Originally published 2025 Apr 12. Preprint. [Version 2] doi: 10.1101/2025.04.11.648485 (PMC12027372; doi:10.1101/2025.04.11.648485)
Supplement: Supplement 1 [file media-1.zip]

Archive with 6 entries (6 files):
- s1_plasmids.csv
- s2_oligos.csv
- s3_celllines.csv
- s4_boxb_oligo_pool.csv
- s5_boxb_oligo_pool_in_vivo.csv
- s6_dms_oligo_pool.csv
