# Supplementary material for: Deaminase-based RNA recording enables high throughput mutational profiling of protein-RNA interactions
Source: bioRxiv. 2025 Apr 25:2025.04.11.648485. Originally published 2025 Apr 12. Preprint. [Version 2] doi: 10.1101/2025.04.11.648485 (PMC12027372; doi:10.1101/2025.04.11.648485)
Supplement: Supplement 1 [file media-1.zip › s1_plasmids.csv]

Plasmid	Genotype	Source
TadA8.20	pET28a_6xHis-MBP-TadA	Xiao et al. 2023
pAS95	pET28a_14xHisAvi_SumoEu_TEVSite_TadA820_GFPNb	This work
pAS334	pET28a_14xHisAvi_SumoEu_TEVSite_LambdaNpeptide_EGFP	This work
pAS335	pET28a_14xHisAvi_SumoEu_TEVSite_TadA820_LambdaNpeptide	This work
pAS428	pET28a_14xHisAvi_SumoEu_TEVsite_pAG_TadA820	This work
pAGMnase	pK19_pAG-Mnase	Addgene #123461, Gift of Steve Henikoff
pAS440	cHS4_pTET_TadA820_xten48_GFPNb_bghpA_Bxb1attB_mCherry_puro_SV40pA	This work
pAS441	cHS4_pTET_TadA820_xten48_lambdaN_bghpA_Bxb1attB_mCherry_puro_SV40pA	This work
pAS443	cHS4_pTET_TadA820_xten48_GFPNb_rbglobin_pTET_lambdaN_EGFP_bghpA_Bxb1attB_mCherry_puro_SV40pA	This work
pAS444	cHS4_pTET_TadA820_xten48_lambdaN_rbglobin_pTET_EGFP_bghpA_Bxb1attB_mCherry_puro_SV40pA	This work
pAS457	EcoRV_NotI_R1_T7_bghpA_Bxb1attB_GA_mCherry_puro_NoBsmBI_FullSV40	This work
pAS475	pTet_TadAGFPNb_pTet_LambdaNEGFP_BoxBlibrary_R1_T7_bghpA_Bxb1attB_GA_mCherry_puro_NoBsmBI_FullSV40	This work
pAS476	pTet_TadALambdaN_pTet_EGFP_BoxBlibrary_R1_T7_bghpA_Bxb1attB_GA_mCherry_puro_NoBsmBI_FullSV40	This work
pAS496	ptet_tadA_Xtenlinker_R1_T7_bghpA_Bxb1attB_GA_mCherry_puro_NoBsmBI_FullSV40	This work
pAS499	ptet_tadA_lambdN_DMS_barcode_R1_T7_bghpA_Bxb1attB_GA_mCherry_puro_NoBsmBI_FullSV40	This work
pAS517	ptet_tadA_lambdN_DMS_rbglobin_ptet_EYFP_barcode_R1_T7_bghpA_Bxb1attB_GA_mCherry_puro_NoBsmBI_FullSV40	This work
pAS507	pTet_EGFP_BoxBlibrary_R1_T7_bghpA_Bxb1attB_GA_mCherry_puro_NoBsmBI_FullSV40	This work
