# Supplementary material for: Deaminase-based RNA recording enables high throughput mutational profiling of protein-RNA interactions
Source: bioRxiv. 2025 Apr 25:2025.04.11.648485. Originally published 2025 Apr 12. Preprint. [Version 2] doi: 10.1101/2025.04.11.648485 (PMC12027372; doi:10.1101/2025.04.11.648485)
Supplement: Supplement 1 [file media-1.zip › s3_celllines.csv]

Cell Line ID	Genotype
hsAS126.3	293T+V5-Cas9
hsAS205	293T+V5-Cas9 + pAS475_pTet_TadAGFPNb_pTet_LambdaNEGFP_BoxBlibrary
hsAS206	293T+V5-Cas9 + pAS476_pTet_TadALambdaN_pTet_EGFP_BoxBlibrary
hsAS208	293T+V5-Cas9 + pAS507_pTet_EGFP_BoxBlibrary
hsAS209	293T+V5-Cas9 + pAS517_cleaned_ptet_tadA_lambdN_DMS_rbglobin_ptet_EYFP_barcode
